# Supplementary material for: Impact of COVID-19 Pandemic on Health Behaviours of Adolescents Living in Italy: Data from 2021/2022 HBSC Survey
Source: Healthcare (Basel). 2025 Aug 18;13(16):2035. doi: 10.3390/healthcare13162035 (PMC12385748; doi:10.3390/healthcare13162035)
Supplement: Supplementary file 1 [file healthcare-13-02035-s001.zip]

Archive with 1 entries (1 files):
- healthcare-3789754-supplementary.pdf
